# Supplementary material for: Phyllanthus emblica Prevents Adipogenesis by Regulating Histone Acetylation
Source: Foods. 2025 Jan 7;14(2):160. doi: 10.3390/foods14020160 (PMC11764537; doi:10.3390/foods14020160)
Supplement: Supplementary file 1 [file foods-14-00160-s001.zip]

Archive with 1 entries (1 files):
- foods-3368582-supplementary.pdf
